# Supplementary material for: On China’s image constructed from western news coverage of China’s humanitarian aid
Source: PLoS One. 2025 Jun 18;20(6):e0326214. doi: 10.1371/journal.pone.0326214 (PMC12176173; doi:10.1371/journal.pone.0326214)
Supplement: S1 — (XLSX) [file pone.0326214.s001.xlsx]

## Sheet: Sheet1
newspaper	article	time	theme	words count	layout
The Austrilian	China vaccine to be ‘ready next month’	20200311	medical treatment and public health	303	national news
The Austrilian	Ignoring WHO was a good call	20200511	medical treatment and public health	392	comment
The Austrilian	Firms rally behind Wiseway’s mercy flight	20200222	diplomatics	652	economics news
The Austrilian	Aussie donations depart in Wuhan mercy flight	20200225	diplomatics	327	economics news
The Austrilian	Hundred Aussies rotting in prison	20200615	diplomatics and politics	324	national news
The Austrilian	Letters to the Editor	20200514	medical treatment and public health	426	comment
The Austrilian	China trade blow-up: ‘white trash’ sending us their ‘weeds’	20200902	diplomatics and economy	837	national news
The Austrilian	China says we’re sending ‘weeds’	20200902	diplomatics and economy	593	national news
The Austrilian	Al Jazeera signs up to the ABC’s confused ‘corona-narrative’ on News Corp	20200817	politics	1192	international news
The Austrilian	Beijing behind full cyber attack	20200620	politics	1302	national news
The Austrilian	PM opens arms to Hong Kong	20200710	politics	1216	national news
The Austrilian	COMMUNISTS AND ISLAMISTS PLOT A NEW WORLD ORDER	20200427	politics	1043	comment
The Austrilian	Hong Kong diktat a mark of China’s wilful outlook	20200525	politics	825	comment
The Austrilian	THIS SUPERPOWER ARM-WRESTLE CAN STILL GO EITHER WAY	20200715	politics	1359	comment
The Austrilian	Xi wants to be careful if many more angry men sing from the same sheet of music	20200224	diplomatics and politics	571	comment
The Austrilian	Some see a deadly virus – alone on this Earth, silly John Pilger sees a war with China	20200316	diplomatics and politics	577	comment
The Austrilian	WE CAN’T GO BACK TO BUSINESS AS USUAL WITH SHAMELESS BEIJING	20200430	diplomatics and politics	965	comment
The Austrilian	Letters to the Editor	20200319	society	744	comment
The Austrilian	No time like now to diversify the portfolio	20200512	economy	844	special report
The Austrilian	Xi battling to bolster battered businesses	20200401	economy	600	national news
The Austrilian	Companies donate millions in China aid	20200211	diplomatics and economy	676	economy news
The Austrilian	What pandemic? China’s on the rebound	20200826	economy; politics	1122	international news
Der Spiegel	China Is Happy to Fill the Leadership Vacuum Left by the U.S.	20200506	politics; military; economy	2625	comment
Der Spiegel	A Global Challenge Needs a Global Response	20200319	diplomatics and politics	1229	international news
New York Times	As Toll Preoccupies U.S., Rivals Test the Limits of American Power	20200620	diplomatics	2790	international news	7
New York Times	Trump, Diverting Virus Blame, Points Finger at a Messenger	20200522	politics	2024	national news
New York Times	China Scorns U.S. Threats	20200529	politics	1495	international news
New York Times	Xi Visits Wuhan, Virus Epicenter, in Show of Confidence	20200311	politics and society	1532	international news
New York Times	Coronavirus Live Updates: Turkey to Release Thousands of Prisoners	20200414	politics and society	1997	international news	13
New York Times	Online Revolt in China As a Doctor Is Lionized	20200208	society	1684	economy news
New York Times	I Cannot Remain Silent'	20200216	society	957	comment
New York Times	Coronavirus Live Updates: Changes to Diagnosis Criteria Result in Confusion	20200220	economy	1443	international news
New York Times	Chip Maker Is Retooling Its Culture	20200302	economy	1398	economy news
New York Times	China's Economy Rebounds From Virus, but Uncertainty Persists	20200716	economy	1366	economy news
New York Times	Infrastructure Projects Boost China, but Consumables Still Lag	20200717	economy	1528	economy news
New York Times	Stocks in China Surge on Signal, Recalling 2015	20200723	economy	1209	economy news
New York Times	China's July Exports Rise Despite Coronavirus	20200808	economy	541	economy news
The Guardian	When will a coronavirus vaccine be ready?	20200316	medical treatment and public health	1913	international news
The Guardian	Coronavirus: 25 March, at a glance	20200326	medical treatment and public health	610	international news
The Guardian	Global report: Brazil and Mexico record deadliest day from Covid-19	20200518	medical treatment and public health	927	international news
The Guardian	Coronavirus: China has been giving potential vaccine to key workers since July	20200824	medical treatment and public health	723	international news
The Guardian	What if the rest of Europe follows Italy's coronavirus fate?	20200311	medical treatment and public health; politics	959	international news	13
The Guardian	Australian citizen detained in China amid increasing tensions between Canberra and Beijing	20200901	diplomatics	1029	international news
The Guardian	Washington imposes new restrictions on Chinese diplomats in US	20200903	diplomatics	552	international news
The Guardian	China hits back at Australia's 'rubbish' accusations of spreading disinformation	20200617	diplomatics	982	international news
The Guardian	Why is Xi Jinping pitting China against the world?	20200729	politics	1263	international news
The Guardian	Coronavirus: China postpones National People's Congress	20200224	politics	1057	international news
The Guardian	US states improvise rules to combat coronavirus in absence of federal leadership	20200323	politics	1198	international news
The Guardian	Trump claims 99% of US Covid-19 cases are 'totally harmless' as infections surge	20200705	politics	870	international news
The Guardian	Liberalism is facing a crisis and it's a cop-out to blame China and Russia, analyst claims	20200729	politics	910	international news
The Guardian	This wave of anti-China feeling masks the west's own Covid-19 failures	20200804	politics	1120	comment
The Guardian	American coronavirus': China pushes propaganda casting doubt on virus origin	20200313	diplomatics and politics	951	international news
The Guardian	Coronavirus: China purges regional leaders hours after spike in deaths and cases	20200214	politics and society	1064	international news
The Guardian	Coronavirus: China bars 11m residents from leaving city at centre of outbreak	20200123	medical treatment and public health; society	1117	international news
The Guardian	Where has coronavirus spread?	20200129	medical treatment and public health; society	655	international news
The Guardian	Coronavirus: 70 more cases on Japan cruise ship as China infections pass 68,000	20200216	medical treatment and public health; society	916	international news
The Guardian	Global report: downsized hajj pilgrimage begins amid Covid-19 restrictions	20200730	society; religion	863	international news
The Guardian	Coronavirus: China mask producers work overtime to meet demand	20200128	economy	773	international news
The Guardian	Apple reports record profits amid concerns over economic impact of coronavirus	20200129	economy	647	international news
The Guardian	Alibaba and JCB hit by coronavirus problems as oil demand slashed - as it happened	20200214	economy	5265	economy news
The Guardian	As Australia closes all cinemas, China reopens 500 venues	20200323	economy; society	239	economy news
The Guardian	Coronavirus: China condemns Australian decision to extends travel ban for a week	20200214	diplomatics	866	international news

## Sheet: mask diplomacy
newspaper	article	time	theme	words count	layout
Gardian	Face masks made with allegedly forced Uighur labour in China are being sold in Australia	20200724	politics; society	1520	world news
Gardian	How the face mask became the world's most coveted commodity	20200429	politics; society	5781	world news
Gardian	The Guardian view on the politics of generosity: gifts with price tags	20200409	politics; society	629	opinion
Times	Europe should stop grovelling to Beijing	20200831	politics; society	928	news
Times	Chinese bear brunt of African anger over Covid	20200629	society; politics; society	541	news
WSJ	Taiwan's Success in Coronavirus Fight Poses Challenge to China; Taipei's containment of coronavirus despite exclusion from WHO has...	20200411	politics	1253	China news world
NYT-INHT	China, Seeking a Friend in Europe, Finds Rising Anger and Frustration	20200922	politics; society	1648	world
NYT-NYTF	Russia, China and Iran May Interfere in Vote, U.S. Intelligence Warns	20200725	politics	1452	national desk
NYT-NYTF	The West Is Split on China. It Needs to Come Together.	20200701	politics; diplomatics	1020	editorial desk
NYT-NYTF	Around The World	20200506	politics; society	628	foreign desk
NYT-NYTF	The Soft Side of China's Coronavirus Propaganda	20200416	politics; society	1709	oped
NYT	Prickly Relations Aside, U.S. Needs China's Masks	20200324	politics; diplomatics	1455	business/financial desk
Spiegel-online	"The Security of Our Citizens Is at Stake"	20200802	politics; diplomatics; economy	1843	international
Austrialian	CHINA’S RISE NOT AS CERTAIN AS THEY’D HAVE US BELIEVE	20200716	politics; diplomatics	986	commentary
Austrialian	Money found for needy neighbours	20200529	diplomatics; economy	487	the nation
Austrialian	Aussie tests sent amid doubt on ‘ mask diplomacy ’	20200508	medical care and public health	402	the nation
Austrialian	Beijing’s regime reverts to type	20200505	politics	637	commentary
Austrialian	Coronavirus ignites epic battle of the superpowers	20200328	politics	848	commentary
Austrialian	Global ‘aid’ China PR ploy	20200325	politics	236	the nation
NYT	The Voice of China	20210710	politics	9095
Gardian	Chaos Under Heaven review: Trump as raging bull in a China policy shop	20210314	politics; society	1093	us news
the times	diplomatic jabs	20210220	dipmatics	663	features
NYTF	China Quietly Extends Reach in Caribbean, Unsettling Washington	20201109	dipmatics	1519	foreign desk
