# Supplementary material for: On China’s image constructed from western news coverage of China’s humanitarian aid
Source: PLoS One. 2025 Jun 18;20(6):e0326214. doi: 10.1371/journal.pone.0326214 (PMC12176173; doi:10.1371/journal.pone.0326214)
Supplement: S3 — (CSV) [file pone.0326214.s003.csv]

Modifier	Frequency	Media Source Example
so-called	4	The Guardian; The New York Times; The Guradian
Chinese; Beijing's	2	The Guardian;Der Spiegel
China�s so called; Beijing�s so called	3	The New York Times ;The Australian
manipulative	2	The Australian
successful	2	Der Spiegel
controversial	2	The Guardian
ill-conceived	2	The Australian
Their failure at	1	The New York Times
Their much-vaunted	1	The Australian
The fiasco of	1	The Australian
